# Supplementary material for: Diagnostic and prognostic biomarkers for progressive fibrosing interstitial lung disease
Source: PLoS One. 2023 Mar 17;18(3):e0283288. doi: 10.1371/journal.pone.0283288 (PMC10022771; doi:10.1371/journal.pone.0283288)
Supplement: S1 Table — Among the PF-ILD group, 10 patients had IPF, 37 had IIPs/non IPF, 13 had CTD-ILD, 12 had HP, 1 had drug-induced lung injury, and 4 had other IIPs including pleuroparenchymal fibroelastosis (PPFE), acute interstitial pneumonia (AIP), and unclassifiable IPF. (XLSX) [file pone.0283288.s001.xlsx]

## Sheet: Sheet1
	PF-ILD (n=77)	Non-PF ILD (n=43)
Idiopathic pulmonary fibrosis (IPF)	10	0
Idiopathic interstitial pneumonias (IIPs) / non IPF	37	17
Connective tissue disease-interstitial lung disease (CTD-ILD)	13	11
Hypersensitivity pneumonia (HP)	12	7
Drug-induced lung injury	1	3
Other IIPs	4	5
